# Supplementary material for: Discovery of Levesquamide B through Global Natural Product Social Molecular Networking
Source: Molecules. 2022 Nov 12;27(22):7794. doi: 10.3390/molecules27227794 (PMC9695545; doi:10.3390/molecules27227794)
Supplement: Supplementary file 1 [file molecules-27-07794-s001.zip]

Archive with 1 entries (1 files):
- molecules-1994186-supplementary.pdf
